# Supplementary material for: Genetic and karyotype divergence between parents affect clonality and sterility in hybrids
Source: eLife. 2023 Nov 6;12:RP88366. doi: 10.7554/eLife.88366 (PMC10627513; doi:10.7554/eLife.88366)
Supplement: Supplementary file 2. — Most specimens were used for the pachytene analysis in order to increase the chance to observe duplicated cells in females, as their incidence per slide is very low in clonal hybrids. Also, we used as many individuals as possible for this approach to have a statistically significant number of SC per individual. [file elife-88366-supp2.xlsx]

## Sheet: Sheet1
Crosstype	Nr. of families	Family ID	Nr. of obtained babies per family	Nr. of females and males per family		Undetermined sex	Confocal analysis of germ cells using vasa	Analysed specimens for pachytene	Analysed specimens for diplotene	Flow-cytometry	Histology
O x E	2	Cobex_25	6	♀	5	0	1	3	0	0	0
				♂	1		0	0	0	0	1
		Cobex_30	30	♀	15	2	2	4	2	0	0
				♂	13		2	3	0	2	1
E x O	1	Alex_45	59	♀	23	14	2	3	2	0	0
				♂	22		2	2	0	2	0
O x B	2	Cobex_24	25	♀	10	8	1	3	2	0	0
				♂	7		1	1	0	1	2
		Cobex_29	19	♀	7	6	1	1	1	0	0
				♂	6		1	2	0	1	2
P x S	1	2017PS	17	♀	11	0	0	4	2	0	0
				♂	6		2	4	0	0	0
P x E	1	2017EP	20	♀	10	1	0	5	2	0	0
				♂	9		0	2	0	0	2
E x S	1	2017ES	28	♀	7	0	0	6	4	0	0
				♂	21		0	2	0	0	3
E x B	2	Cobex11	10	♀	7	1	0	1	0	0	0
				♂	2		0	1	0	1	0
		2020EB	3	♀	1	0	0	0	0	0	0
				♂	2		0	1	0	1	0
E x T	3	Cobex_12	5	♀	3	0	0	1	1	0	0
				♂	2		1	1	0	0	0
		2018ET	35	♀	11	16	1	1	2	0	0
				♂	8		0	1	0	1	0
		Alex_46	33	♀	8	15	1	1	1	0	0
				♂	10		1	1	0	1	0
T x E	1	Alex_65	15	♀	6	2	2	2	2	0	0
				♂	7		2	1	0	3	0
T x B	1	2020TB	16	♀	4	1	0	1	0	0	0
				♂	11		3	3	0	2	0
E x C	1	Cobex_37	30	♀	11	11	0	3	3	0	0
				♂	8		0	3	0	3	2
E x N	2	Alex_47	41	♀	20	3	1	4	1	0	0
				♂	18		1	2	0	3	1
		2020AF_13	23	♀	7	8	1	1	1	0	0
				♂	8		1	2	0	0	1
N x P	1	2021NP	34	♀	18	0	0	2	0	0	0
				♂	16		0	1	0	0	0
